# Supplementary material for: Alien Phytogeographic Regions of Southern Africa: Numerical Classification, Possible Drivers, and Regional Threats
Source: PLoS One. 2012 May 4;7(5):e36269. doi: 10.1371/journal.pone.0036269 (PMC3344867; doi:10.1371/journal.pone.0036269)
Supplement: Table S1 — Alien plant species in each quarter-degree square for South Africa, Lesotho, Swaziland, Namibia and Botswana. Naturalised alien plant species recorded in each quarter-degree square (QDS), derived from the National Herbarium’s, Pretoria Computerised Information System (PRECIS). PRECIS records are available online at http://posa.sanbi.org/, and the complete PRECIS dataset is available, on request, by contacting the data section of the National Herbarium at precis@sanbi.org.za. (XLS) [file pone.0036269.s001.xls]

## Sheet: Sh
Table S1. Alien plant species in each quarter-degree square for South Africa, Lesotho, Swaziland, Namibia and Botswana. Naturalised alien plant species recorded in each quarter-degree square (QDS), derived from the National Herbarium’s, Pretoria Computerised Information System (PRECIS). PRECIS records are available online at http://posa.sanbi.org/, and the complete PRECIS dataset is available, on…
Species	QDS reference
Abutilon theophrasti	2530CB
Abutilon theophrasti	2930BA
Acacia armata	2627BB
Acacia armata	3318CD
Acacia baileyana	2430AA
Acacia baileyana	2528CA
Acacia baileyana	2626AC
Acacia baileyana	2628AB
Acacia baileyana	2930CB
Acacia baileyana	3126BB
Acacia baileyana	3318DD
Acacia baileyana	3326AD
Acacia baileyana	3326CA
Acacia cultriformis	3318DD
Acacia cultriformis	3319DD
Acacia cultriformis	3418AB
Acacia cyclops	1812DC
Acacia cyclops	2430AA
Acacia cyclops	2528CC
Acacia cyclops	2627BB
Acacia cyclops	3018CA
Acacia cyclops	3227AC
Acacia cyclops	3318CD
Acacia cyclops	3318DD
Acacia cyclops	3322DC
Acacia cyclops	3323CC
Acacia cyclops	3324CD
Acacia cyclops	3325BD
Acacia cyclops	3325CC
Acacia cyclops	3325DC
Acacia cyclops	3326AC
Acacia cyclops	3326AD
Acacia cyclops	3326BA
Acacia cyclops	3326BC
Acacia cyclops	3326DB
Acacia cyclops	3418AB
Acacia cyclops	3418AD
Acacia cyclops	3418BA
Acacia cyclops	3418BB
Acacia cyclops	3420AD
Acacia cyclops	3421AD
Acacia cyclops	3422AA
Acacia cyclops	3422AB
Acacia cyclops	3422BA
Acacia cyclops	3423AA
Acacia cyclops	3423AB
Acacia cyclops	3424BB
Acacia dealbata	1712AB
Acacia dealbata	2527DD
Acacia dealbata	2528CB
Acacia dealbata	2528CD
Acacia dealbata	2529AD
Acacia dealbata	2529BD
Acacia dealbata	2529DD
Acacia dealbata	2530DA
Acacia dealbata	2627BB
Acacia dealbata	2627BD
Acacia dealbata	2628AB
Acacia dealbata	2631AC
Acacia dealbata	2729CD
Acacia dealbata	2730AB
Acacia dealbata	2828CA
Acacia dealbata	2829AC
Acacia dealbata	2829CD
Acacia dealbata	2831CC
Acacia dealbata	2927AB
Acacia dealbata	2927BD
Acacia dealbata	2929AB
Acacia dealbata	2929CD
Acacia dealbata	2930AD
Acacia dealbata	2930CB
Acacia dealbata	2930CC
Acacia dealbata	3028CC
Acacia dealbata	3029AC
Acacia dealbata	3227AD
Acacia dealbata	3321DD
Acacia dealbata	3323CA
Acacia dealbata	3326BC
Acacia decurrens	2528CB
Acacia decurrens	2528CD
Acacia decurrens	2528DC
Acacia decurrens	2530CD
Acacia decurrens	2530DB
Acacia decurrens	2626AC
Acacia decurrens	2627BB
Acacia decurrens	2631AC
Acacia decurrens	2828BC
Acacia decurrens	2829CD
Acacia decurrens	2929AB
Acacia decurrens	2930CB
Acacia decurrens	2930DA
Acacia decurrens	3029AC
Acacia decurrens	3127DB
Acacia decurrens	3318DD
Acacia decurrens	3326AC
Acacia decurrens	3326BC
Acacia farnesiana	2528CA
Acacia farnesiana	2531AA
Acacia farnesiana	2631AA
Acacia farnesiana	2930AD
Acacia farnesiana	2931CC
Acacia fimbriata	3326AD
Acacia fimbriata	3326BC
Acacia implexa	3318DA
Acacia implexa	3318DD
Acacia longifolia	2531CD
Acacia longifolia	2631AC
Acacia longifolia	2929BC
Acacia longifolia	2930CB
Acacia longifolia	3029DA
Acacia longifolia	3029DB
Acacia longifolia	3030BC
Acacia longifolia	3118DD
Acacia longifolia	3129BC
Acacia longifolia	3129BD
Acacia longifolia	3130AC
Acacia longifolia	3228CB
Acacia longifolia	3318AB
Acacia longifolia	3318CB
Acacia longifolia	3318CD
Acacia longifolia	3318DD
Acacia longifolia	3319CA
Acacia longifolia	3322DC
Acacia longifolia	3322DD
Acacia longifolia	3325CD
Acacia longifolia	3325DC
Acacia longifolia	3326AD
Acacia longifolia	3326BC
Acacia longifolia	3326DB
Acacia longifolia	3418AB
Acacia longifolia	3418BB
Acacia longifolia	3418BD
Acacia longifolia	3419AA
Acacia longifolia	3419AB
Acacia longifolia	3420AD
Acacia longifolia	3423AA
Acacia mearnsii	2329DD
Acacia mearnsii	2430AA
Acacia mearnsii	2430DB
Acacia mearnsii	2528CD
Acacia mearnsii	2530AB
Acacia mearnsii	2530DD
Acacia mearnsii	2531AC
Acacia mearnsii	2631AA
Acacia mearnsii	2631AC
Acacia mearnsii	2731AA
Acacia mearnsii	2731CB
Acacia mearnsii	2828BC
Acacia mearnsii	2829CD
Acacia mearnsii	2831CC
Acacia mearnsii	2929AB
Acacia mearnsii	2929CD
Acacia mearnsii	2930BA
Acacia mearnsii	2930CC
Acacia mearnsii	3029DB
Acacia mearnsii	3030CC
Acacia mearnsii	3119AC
Acacia mearnsii	3127DB
Acacia mearnsii	3219AC
Acacia mearnsii	3225DA
Acacia mearnsii	3227CA
Acacia mearnsii	3227CC
Acacia mearnsii	3227DA
Acacia mearnsii	3227DD
Acacia mearnsii	3228CB
Acacia mearnsii	3318CD
Acacia mearnsii	3318DD
Acacia mearnsii	3319AD
Acacia mearnsii	3319CA
Acacia mearnsii	3322DC
Acacia mearnsii	3323CB
Acacia mearnsii	3323CC
Acacia mearnsii	3326AD
Acacia mearnsii	3326BC
Acacia mearnsii	3326CB
Acacia mearnsii	3419AB
Acacia mearnsii	3419BA
Acacia mearnsii	3420AB
Acacia mearnsii	3422AA
Acacia mearnsii	3422AB
Acacia melanoxylon	2330CC
Acacia melanoxylon	2430DC
Acacia melanoxylon	2430DD
Acacia melanoxylon	2531CA
Acacia melanoxylon	2531CB
Acacia melanoxylon	2631AA
Acacia melanoxylon	2631CD
Acacia melanoxylon	2930AD
Acacia melanoxylon	2930CB
Acacia melanoxylon	2930CC
Acacia melanoxylon	3029DA
Acacia melanoxylon	3227CA
Acacia melanoxylon	3227CB
Acacia melanoxylon	3318DD
Acacia melanoxylon	3323CC
Acacia melanoxylon	3419BD
Acacia melanoxylon	3422BB
Acacia podalyriifolia	2528CC
Acacia podalyriifolia	2531AA
Acacia podalyriifolia	2531AC
Acacia podalyriifolia	2631AC
Acacia podalyriifolia	2730DD
Acacia podalyriifolia	2930CB
Acacia podalyriifolia	3318DD
Acacia podalyriifolia	3423AA
Acacia podalyriifolia	3423AB
Acacia pycnantha	3318DD
Acacia pycnantha	3320CA
Acacia pycnantha	3419AA
Acacia pycnantha	3419AB
Acacia pycnantha	3419BC
Acacia pycnantha	3420BC
Acacia pycnantha	3424AB
Acacia saligna	2816CB
Acacia saligna	2818BA
Acacia saligna	2931CC
Acacia saligna	3228CC
Acacia saligna	3318BC
Acacia saligna	3318CB
Acacia saligna	3318DA
Acacia saligna	3318DC
Acacia saligna	3318DD
Acacia saligna	3322DC
Acacia saligna	3322DD
Acacia saligna	3325CC
Acacia saligna	3325CD
Acacia saligna	3325DC
Acacia saligna	3326AD
Acacia saligna	3326BA
Acacia saligna	3326BC
Acacia saligna	3418AB
Acacia saligna	3418BB
Acacia saligna	3419DB
Acacia saligna	3420AA
Acacia saligna	3420AB
Acacia saligna	3420BC
Acacia saligna	3422BB
Acacia saligna	3423AA
Acacia saligna	3424BA
Acanthospermum australe	2329DD
Acanthospermum australe	2330CA
Acanthospermum australe	2330CC
Acanthospermum australe	2430AA
Acanthospermum australe	2430AB
Acanthospermum australe	2430DB
Acanthospermum australe	2430DC
Acanthospermum australe	2430DD
Acanthospermum australe	2528CA
Acanthospermum australe	2528CB
Acanthospermum australe	2528DC
Acanthospermum australe	2530AD
Acanthospermum australe	2530BA
Acanthospermum australe	2530BB
Acanthospermum australe	2530BC
Acanthospermum australe	2530BD
Acanthospermum australe	2531AC
Acanthospermum australe	2531CC
Acanthospermum australe	2627BB
Acanthospermum australe	2627DB
Acanthospermum australe	2630DB
Acanthospermum australe	2631AA
Acanthospermum australe	2631AB
Acanthospermum australe	2631AC
Acanthospermum australe	2730AB
Acanthospermum australe	2730CB
Acanthospermum australe	2731CD
Acanthospermum australe	2732DA
Acanthospermum australe	2829CC
Acanthospermum australe	2830DB
Acanthospermum australe	2830DD
Acanthospermum australe	2929AB
Acanthospermum australe	2929BA
Acanthospermum australe	2929CC
Acanthospermum australe	2930AC
Acanthospermum australe	2930BA
Acanthospermum australe	3029AC
Acanthospermum australe	3029DB
Acanthospermum australe	3030CB
Acanthospermum australe	3030CD
Acanthospermum australe	3128AA
Acanthospermum glabratum	2230CD
Acanthospermum glabratum	2328CC
Acanthospermum glabratum	2328CD
Acanthospermum glabratum	2428BC
Acanthospermum glabratum	2430DC
Acanthospermum glabratum	2431AD
Acanthospermum glabratum	2526CC
Acanthospermum glabratum	2526DD
Acanthospermum glabratum	2527DD
Acanthospermum glabratum	2528BD
Acanthospermum glabratum	2528CA
Acanthospermum glabratum	2528CB
Acanthospermum glabratum	2528CC
Acanthospermum glabratum	2528CD
Acanthospermum glabratum	2529AB
Acanthospermum glabratum	2529CB
Acanthospermum glabratum	2529DB
Acanthospermum glabratum	2530BD
Acanthospermum glabratum	2623DB
Acanthospermum glabratum	2624DA
Acanthospermum glabratum	2624DC
Acanthospermum glabratum	2626CD
Acanthospermum glabratum	2626DC
Acanthospermum glabratum	2627AD
Acanthospermum glabratum	2627CB
Acanthospermum glabratum	2628AB
Acanthospermum glabratum	2628AD
Acanthospermum glabratum	2629DD
Acanthospermum glabratum	2630AC
Acanthospermum glabratum	2630BB
Acanthospermum glabratum	2630BC
Acanthospermum glabratum	2726BC
Acanthospermum glabratum	2727CA
Acanthospermum glabratum	2728CA
Acanthospermum glabratum	2728CD
Acanthospermum glabratum	2729CA
Acanthospermum glabratum	2729CB
Acanthospermum glabratum	2730CC
Acanthospermum glabratum	2732BD
Acanthospermum glabratum	2829AC
Acanthospermum glabratum	2832AC
Acanthospermum glabratum	2832AD
Acanthospermum glabratum	2930DA
Acanthospermum glabratum	2930DC
Acanthospermum glabratum	2931CC
Acanthospermum glabratum	3030BA
Acanthospermum glabratum	3130AC
Acanthospermum glabratum	3326AD
Acanthospermum hispidum	1713AB
Acanthospermum hispidum	1714CB
Acanthospermum hispidum	1715BD
Acanthospermum hispidum	1719DD
Acanthospermum hispidum	1818CC
Acanthospermum hispidum	1821BD
Acanthospermum hispidum	1917BA
Acanthospermum hispidum	1918CA
Acanthospermum hispidum	1920DB
Acanthospermum hispidum	1923AD
Acanthospermum hispidum	1923CA
Acanthospermum hispidum	1923CD
Acanthospermum hispidum	2023AA
Acanthospermum hispidum	2116DD
Acanthospermum hispidum	2229AC
Acanthospermum hispidum	2230CD
Acanthospermum hispidum	2328BA
Acanthospermum hispidum	2328CD
Acanthospermum hispidum	2329DD
Acanthospermum hispidum	2330AB
Acanthospermum hispidum	2330CA
Acanthospermum hispidum	2330CC
Acanthospermum hispidum	2331DC
Acanthospermum hispidum	2421BB
Acanthospermum hispidum	2424DB
Acanthospermum hispidum	2428CD
Acanthospermum hispidum	2429CD
Acanthospermum hispidum	2431AA
Acanthospermum hispidum	2431BC
Acanthospermum hispidum	2431DA
Acanthospermum hispidum	2526AD
Acanthospermum hispidum	2526CC
Acanthospermum hispidum	2527DD
Acanthospermum hispidum	2528AB
Acanthospermum hispidum	2528AC
Acanthospermum hispidum	2529AB
Acanthospermum hispidum	2531CC
Acanthospermum hispidum	2631AD
Acanthospermum hispidum	2930DA
Acanthospermum hispidum	2930DD
Acanthospermum hispidum	2931CC
Acanthus pubescens	2229DD
Achillea millefolium	2528CC
Achillea millefolium	2530BA
Achillea millefolium	2628AD
Achillea millefolium	2929CB
Achillea millefolium	2929CD
Achillea millefolium	3226BD
Achnatherum clandestinum	2528CC
Achnatherum clandestinum	3025BC
Achnatherum clandestinum	3027CA
Achnatherum clandestinum	3123DD
Achnatherum clandestinum	3124DC
Achnatherum clandestinum	3124DD
Achnatherum clandestinum	3125AC
Achnatherum clandestinum	3126CB
Achnatherum clandestinum	3127AA
Achnatherum clandestinum	3127BA
Achnatherum clandestinum	3224AB
Achyranthes aspera	1714AC
Achyranthes aspera	1823BC
Achyranthes aspera	1824AA
Achyranthes aspera	1917DC
Achyranthes aspera	1923AA
Achyranthes aspera	1923CA
Achyranthes aspera	2017DA
Achyranthes aspera	2028BC
Achyranthes aspera	2116AA
Achyranthes aspera	2116CA
Achyranthes aspera	2117AA
Achyranthes aspera	2217CA
Achyranthes aspera	2228CC
Achyranthes aspera	2229AB
Achyranthes aspera	2230DA
Achyranthes aspera	2230DB
Achyranthes aspera	2328BB
Achyranthes aspera	2329BB
Achyranthes aspera	2329CD
Achyranthes aspera	2330CA
Achyranthes aspera	2416DA
Achyranthes aspera	2426AC
Achyranthes aspera	2427BC
Achyranthes aspera	2428CB
Achyranthes aspera	2428CC
Achyranthes aspera	2428DA
Achyranthes aspera	2429AA
Achyranthes aspera	2429CD
Achyranthes aspera	2430AA
Achyranthes aspera	2430AB
Achyranthes aspera	2430BD
Achyranthes aspera	2430DA
Achyranthes aspera	2430DC
Achyranthes aspera	2430DD
Achyranthes aspera	2431AA
Achyranthes aspera	2431AD
Achyranthes aspera	2431BC
Achyranthes aspera	2431DA
Achyranthes aspera	2431DC
Achyranthes aspera	2525BD
Achyranthes aspera	2526CA
Achyranthes aspera	2527AC
Achyranthes aspera	2527CA
Achyranthes aspera	2528BB
Achyranthes aspera	2528CA
Achyranthes aspera	2528CB
Achyranthes aspera	2528CC
Achyranthes aspera	2528CD
Achyranthes aspera	2528DA
Achyranthes aspera	2528DB
Achyranthes aspera	2529AD
Achyranthes aspera	2530AB
Achyranthes aspera	2530AD
Achyranthes aspera	2530BA
Achyranthes aspera	2530BB
Achyranthes aspera	2530BD
Achyranthes aspera	2530DA
Achyranthes aspera	2531AB
Achyranthes aspera	2531BB
Achyranthes aspera	2531CC
Achyranthes aspera	2531DD
Achyranthes aspera	2624DC
Achyranthes aspera	2625DD
Achyranthes aspera	2626AC
Achyranthes aspera	2627AD
Achyranthes aspera	2627BB
Achyranthes aspera	2627CB
Achyranthes aspera	2627DD
Achyranthes aspera	2628AA
Achyranthes aspera	2628AB
Achyranthes aspera	2628AC
Achyranthes aspera	2628AD
Achyranthes aspera	2628CA
Achyranthes aspera	2628DC
Achyranthes aspera	2629CD
Achyranthes aspera	2630AD
Achyranthes aspera	2631AD
Achyranthes aspera	2631BB
Achyranthes aspera	2631CA
Achyranthes aspera	2631CD
Achyranthes aspera	2723AD
Achyranthes aspera	2724AA
Achyranthes aspera	2724AB
Achyranthes aspera	2725CC
Achyranthes aspera	2725DB
Achyranthes aspera	2727BD
Achyranthes aspera	2728DA
Achyranthes aspera	2729BB
Achyranthes aspera	2731AA
Achyranthes aspera	2731CA
Achyranthes aspera	2732AB
Achyranthes aspera	2732AC
Achyranthes aspera	2732BA
Achyranthes aspera	2732BC
Achyranthes aspera	2824DB
Achyranthes aspera	2826CC
Achyranthes aspera	2826CD
Achyranthes aspera	2827AC
Achyranthes aspera	2827CA
Achyranthes aspera	2828AB
Achyranthes aspera	2831AB
Achyranthes aspera	2831CB
Achyranthes aspera	2831CC
Achyranthes aspera	2831DB
Achyranthes aspera	2831DC
Achyranthes aspera	2832AA
Achyranthes aspera	2832AB
Achyranthes aspera	2832CB
Achyranthes aspera	2925CC
Achyranthes aspera	2927BC
Achyranthes aspera	2927DA
Achyranthes aspera	2930CB
Achyranthes aspera	3024BB
Achyranthes aspera	3025DB
Achyranthes aspera	3026AC
Achyranthes aspera	3026BB
Achyranthes aspera	3029BD
Achyranthes aspera	3029CC
Achyranthes aspera	3126DD
Achyranthes aspera	3130AA
Achyranthes aspera	3219AA
Achyranthes aspera	3226DB
Achyranthes aspera	3227CB
Achyranthes aspera	3227DB
Achyranthes aspera	3318CD
Achyranthes aspera	3322CD
Achyranthes aspera	3324DA
Achyranthes aspera	3423AA
Achyranthes aspera	2229DD
Achyranthes aspera	2328CD
Achyranthes aspera	2330AA
Achyranthes aspera	2528CB
Achyranthes aspera	2627DC
Achyranthes aspera	2723CB
Achyranthes aspera	2723DA
Achyranthes aspera	2723DC
Achyranthes aspera	2730AD
Achyranthes aspera	2831AA
Achyranthes aspera	3029AB
Achyranthes aspera	3030BB
Achyranthes aspera	1716AC
Achyranthes aspera	1724AD
Achyranthes aspera	1813BB
Achyranthes aspera	1813DC
Achyranthes aspera	1816DD
Achyranthes aspera	1916AD
Achyranthes aspera	1916DB
Achyranthes aspera	1917BA
Achyranthes aspera	1917CA
Achyranthes aspera	1920DC
Achyranthes aspera	1920DD
Achyranthes aspera	1923AB
Achyranthes aspera	1923AD
Achyranthes aspera	1923CA
Achyranthes aspera	2022DD
Achyranthes aspera	2024AD
Achyranthes aspera	2116BA
Achyranthes aspera	2118AB
Achyranthes aspera	2121DB
Achyranthes aspera	2216BC
Achyranthes aspera	2217CD
Achyranthes aspera	2217DB
Achyranthes aspera	2218BB
Achyranthes aspera	2229CC
Achyranthes aspera	2229DD
Achyranthes aspera	2230CC
Achyranthes aspera	2320BB
Achyranthes aspera	2328CA
Achyranthes aspera	2328CD
Achyranthes aspera	2329BD
Achyranthes aspera	2330CA
Achyranthes aspera	2330CC
Achyranthes aspera	2330DA
Achyranthes aspera	2425CD
Achyranthes aspera	2425DB
Achyranthes aspera	2427BC
Achyranthes aspera	2428AD
Achyranthes aspera	2428CC
Achyranthes aspera	2428CD
Achyranthes aspera	2428DA
Achyranthes aspera	2430AA
Achyranthes aspera	2431DA
Achyranthes aspera	2431DC
Achyranthes aspera	2527DD
Achyranthes aspera	2528BB
Achyranthes aspera	2528CA
Achyranthes aspera	2528CB
Achyranthes aspera	2528CC
Achyranthes aspera	2529AC
Achyranthes aspera	2529DB
Achyranthes aspera	2530BB
Achyranthes aspera	2530BD
Achyranthes aspera	2531CC
Achyranthes aspera	2531DC
Achyranthes aspera	2627AD
Achyranthes aspera	2627DD
Achyranthes aspera	2628CA
Achyranthes aspera	2631DA
Achyranthes aspera	2632CD
Achyranthes aspera	2726AA
Achyranthes aspera	2730AD
Achyranthes aspera	2824AB
Achyranthes aspera	2827AC
Achyranthes aspera	2827AD
Achyranthes aspera	2827CC
Achyranthes aspera	2827CD
Achyranthes aspera	2828CC
Achyranthes aspera	2830AC
Achyranthes aspera	2831BA
Achyranthes aspera	2831CC
Achyranthes aspera	2831DD
Achyranthes aspera	2927BB
Achyranthes aspera	2929AB
Achyranthes aspera	2930AA
Achyranthes aspera	2930BC
Achyranthes aspera	2930CB
Achyranthes aspera	2931CA
Achyranthes aspera	2931CC
Achyranthes aspera	3030BC
Achyranthes aspera	3030CB
Achyranthes aspera	3030CD
Achyranthes aspera	3126DB
Achyranthes aspera	3126DD
Achyranthes aspera	3226DA
Achyranthes aspera	3226DB
Achyranthes aspera	3227CA
Achyranthes aspera	3227CB
Achyranthes aspera	3227DB
Achyranthes aspera	3228CC
Achyranthes aspera	3322CD
Achyranthes aspera	3326AD
Achyranthes aspera	3326BC
Achyranthes aspera	3326DB
Achyranthes aspera	3424BB
Adiantum raddianum	2430AA
Adiantum raddianum	2430DD
Adiantum raddianum	2628AC
Adiantum raddianum	2731CD
Adiantum raddianum	2829CC
Adiantum raddianum	2831CD
Adiantum raddianum	2929DA
Adiantum raddianum	2930AC
Adiantum raddianum	2930CA
Adiantum raddianum	2930CB
Adiantum raddianum	2930DB
Adiantum raddianum	2930DD
Adiantum raddianum	3322DD
Agave americana	2529BA
Agave sisalana	2528CB
Agave sisalana	2529BA
Agave vivipara	2528CB
Ageratina adenophora	2330CC
Ageratina adenophora	2527DD
Ageratina adenophora	2528BA
Ageratina adenophora	2930BA
Ageratina adenophora	2930CB
Ageratina adenophora	3318CD
Ageratina adenophora	3318DD
Ageratina adenophora	3418AB
Ageratina adenophora	3423AB
Ageratina altissima	2330CA
Ageratum conyzoides	2229CD
Ageratum conyzoides	2229DD
Ageratum conyzoides	2230CC
Ageratum conyzoides	2230CD
Ageratum conyzoides	2230DB
Ageratum conyzoides	2231AD
Ageratum conyzoides	2329BB
Ageratum conyzoides	2329BD
Ageratum conyzoides	2329CD
Ageratum conyzoides	2330AA
Ageratum conyzoides	2330AB
Ageratum conyzoides	2330AC
Ageratum conyzoides	2330CA
Ageratum conyzoides	2330CC
Ageratum conyzoides	2330DA
Ageratum conyzoides	2426AC
Ageratum conyzoides	2430AB
Ageratum conyzoides	2430BC
Ageratum conyzoides	2430DB
Ageratum conyzoides	2431DC
Ageratum conyzoides	2527BA
Ageratum conyzoides	2530BD
Ageratum conyzoides	2530DC
Ageratum conyzoides	2530DD
Ageratum conyzoides	2531AA
Ageratum conyzoides	2531BD
Ageratum conyzoides	2531CA
Ageratum conyzoides	2531CC
Ageratum conyzoides	2531CD
Ageratum conyzoides	2531DC
Ageratum conyzoides	2631AC
Ageratum conyzoides	2631BC
Ageratum conyzoides	2631BD
Ageratum conyzoides	2631CD
Ageratum conyzoides	2631DA
Ageratum conyzoides	2632AA
Ageratum conyzoides	2632CD
Ageratum conyzoides	2731DA
Ageratum conyzoides	2732AC
Ageratum conyzoides	2732BB
Ageratum conyzoides	2732CA
Ageratum conyzoides	2831DC
Ageratum conyzoides	2831DD
Ageratum conyzoides	2832AA
Ageratum conyzoides	2930CB
Ageratum conyzoides	2930DD
Ageratum conyzoides	3030CA
Ageratum conyzoides	3030CB
Ageratum conyzoides	3030CC
Ageratum conyzoides	3030CD
Ageratum conyzoides	3030DA
Ageratum conyzoides	3129BD
Ageratum conyzoides	3129DA
Ageratum conyzoides	3130AA
Ageratum conyzoides	3326BC
Ageratum conyzoides	3327BB
Ageratum houstonianum	2329DD
Ageratum houstonianum	2330CA
Ageratum houstonianum	2330CC
Ageratum houstonianum	2330DA
Ageratum houstonianum	2427BC
Ageratum houstonianum	2430AA
Ageratum houstonianum	2430DC
Ageratum houstonianum	2527BA
Ageratum houstonianum	2530BD
Ageratum houstonianum	2530DD
Ageratum houstonianum	2531AC
Ageratum houstonianum	2531CA
Ageratum houstonianum	2531CC
Ageratum houstonianum	2631AA
Ageratum houstonianum	2631AB
Ageratum houstonianum	2632CD
Ageratum houstonianum	2731CA
Ageratum houstonianum	2831AA
Ageratum houstonianum	2832CC
Ageratum houstonianum	2930CB
Ageratum houstonianum	2930DA
Ageratum houstonianum	2930DC
Ageratum houstonianum	2931BA
Ageratum houstonianum	2931CA
Ageratum houstonianum	2931CC
Ageratum houstonianum	3030BB
Ageratum houstonianum	3030CD
Ageratum houstonianum	3030DA
Ageratum houstonianum	3129DA
Agrostemma githago	2229AC
Agrostemma githago	2528CB
Agrostemma githago	2528CC
Agrostemma githago	3318DC
Agrostemma githago	3421BA
Agrostis avenacea	2430DD
Agrostis avenacea	2627DD
Agrostis avenacea	2628BA
Agrostis avenacea	2929BC
Agrostis avenacea	2930BA
Agrostis avenacea	3127AC
Agrostis avenacea	3219CD
Agrostis avenacea	3225DA
Agrostis avenacea	3225DD
Agrostis avenacea	3227CB
Agrostis avenacea	3318CD
Agrostis avenacea	3318DD
Agrostis avenacea	3319DC
Agrostis avenacea	3320DC
Agrostis avenacea	3322DC
Agrostis avenacea	3322DD
Agrostis avenacea	3323CC
Agrostis avenacea	3323DC
Agrostis avenacea	3419AA
Agrostis avenacea	3420AB
Agrostis avenacea	3422AA
Agrostis avenacea	3424BB
Agrostis gigantea	2530AD
Agrostis gigantea	2629BC
Agrostis gigantea	2629DB
Agrostis gigantea	2927DD
Agrostis gigantea	2929BB
Agrostis gigantea	2929CD
Agrostis gigantea	3226AC
Agrostis gigantea	3226CA
Agrostis gigantea	3318CD
Agrostis gigantea	3326DB
Agrostis gigantea	3419AC
Agrostis montevidensis	2430DC
Agrostis montevidensis	2430DD
Agrostis montevidensis	2530AD
Agrostis montevidensis	2530BA
Agrostis montevidensis	2530BB
Agrostis montevidensis	2530BC
Agrostis montevidensis	2530BD
Agrostis montevidensis	2530DA
Agrostis montevidensis	2530DB
Agrostis montevidensis	2531CC
Agrostis montevidensis	2630AD
Agrostis montevidensis	2631AA
Agrostis montevidensis	2631AB
Agrostis montevidensis	2631AC
Agrostis montevidensis	2631CA
Agrostis montevidensis	2730DB
Agrostis montevidensis	2730DC
Agrostis montevidensis	2731CB
Agrostis montevidensis	2930CB
Agrostis montevidensis	2930DD
Agrostis montevidensis	3418BD
Agrostis montevidensis	3423BB
Aira cupaniana	2828DB
Aira cupaniana	2828DD
Aira cupaniana	2929AB
Aira cupaniana	2929CB
Aira cupaniana	3018AC
Aira cupaniana	3118DC
Aira cupaniana	3119AC
Aira cupaniana	3120CC
Aira cupaniana	3218BB
Aira cupaniana	3218CC
Aira cupaniana	3218DB
Aira cupaniana	3218DC
Aira cupaniana	3218DD
Aira cupaniana	3219AA
Aira cupaniana	3219AC
Aira cupaniana	3219CA
Aira cupaniana	3219CD
Aira cupaniana	3318AD
Aira cupaniana	3318BA
Aira cupaniana	3318BD
Aira cupaniana	3318CD
Aira cupaniana	3318DA
Aira cupaniana	3318DB
Aira cupaniana	3318DC
Aira cupaniana	3318DD
Aira cupaniana	3319AA
Aira cupaniana	3319AC
Aira cupaniana	3319AD
Aira cupaniana	3319BC
Aira cupaniana	3319CA
Aira cupaniana	3319CC
Aira cupaniana	3319CD
Aira cupaniana	3320DC
Aira cupaniana	3321CC
Aira cupaniana	3322CD
Aira cupaniana	3322DC
Aira cupaniana	3323DC
Aira cupaniana	3326AC
Aira cupaniana	3326BD
Aira cupaniana	3418AB
Aira cupaniana	3418AD
Aira cupaniana	3418BA
Aira cupaniana	3418BB
Aira cupaniana	3418BD
Aira cupaniana	3419AA
Aira cupaniana	3419AB
Aira cupaniana	3419AC
Aira cupaniana	3419AD
Aira cupaniana	3419BD
Aira cupaniana	3419CB
Aira cupaniana	3420AB
Aira cupaniana	3420AD
Aira cupaniana	3420BC
Aira cupaniana	3421AB
Aira cupaniana	3421BB
Aira cupaniana	3422AA
Aira cupaniana	3424BB
Aira praecox	3318CD
Albizia lebbeck	2528CA
Albizia lebbeck	2931AC
Albizia lebbeck	2931CA
Albizia procera	2931AA
Aleurites moluccana	2431DD
Aleurites moluccana	2528CA
Aleurites moluccana	2530BD
Aleurites moluccana	2531CC
Aleurites moluccana	2631AD
Aleurites moluccana	2730DD
Aleurites moluccana	2930DD
Aleurites moluccana	2931AD
Aleurites moluccana	2931CC
Alhagi maurorum	3322CA
Alhagi maurorum	3322DA
Allium triquetrum	3318CD
Aloe camperi	3318CD
Alpinia zerumbet	2832AA
Alternanthera caracasana	2229AC
Alternanthera caracasana	2528CA
Alternanthera caracasana	2528CD
Alternanthera caracasana	2728CD
Alternanthera nodiflora	1821AB
Alternanthera nodiflora	1824CA
Alternanthera nodiflora	1917BD
Alternanthera nodiflora	1917DA
Alternanthera nodiflora	1917DC
Alternanthera nodiflora	1920BC
Alternanthera nodiflora	2017CB
Alternanthera nodiflora	2117AA
Alternanthera nodiflora	2229AB
Alternanthera nodiflora	2229AC
Alternanthera nodiflora	2229BC
Alternanthera nodiflora	2229CD
Alternanthera nodiflora	2326DB
Alternanthera nodiflora	2425D
Alternanthera nodiflora	2528CA
Alternanthera nodiflora	2624DC
Alternanthera nodiflora	2725CA
Alternanthera nodiflora	2727DA
Alternanthera nodiflora	2727DC
Alternanthera nodiflora	2816BB
Alternanthera nodiflora	2817AD
Alternanthera nodiflora	2824AD
Alternanthera nodiflora	2824CB
Alternanthera nodiflora	2926AA
Alternanthera nodiflora	2926CD
Alternanthera nodiflora	2927BC
Alternanthera nodiflora	2930CB
Alternanthera nodiflora	2930DA
Alternanthera nodiflora	2931CC
Alternanthera pungens	1917DB
Alternanthera pungens	1923AD
Alternanthera pungens	1923BA
Alternanthera pungens	2028BC
Alternanthera pungens	2116DD
Alternanthera pungens	2218AD
Alternanthera pungens	2230CB
Alternanthera pungens	2328BA
Alternanthera pungens	2328CD
Alternanthera pungens	2329CD
Alternanthera pungens	2330AA
Alternanthera pungens	2330AB
Alternanthera pungens	2424AB
Alternanthera pungens	2425DD
Alternanthera pungens	2428BD
Alternanthera pungens	2428DA
Alternanthera pungens	2429AA
Alternanthera pungens	2429CD
Alternanthera pungens	2429DB
Alternanthera pungens	2430DC
Alternanthera pungens	2431AA
Alternanthera pungens	2431AD
Alternanthera pungens	2431DA
Alternanthera pungens	2431DC
Alternanthera pungens	2431DD
Alternanthera pungens	2525DC
Alternanthera pungens	2526AD
Alternanthera pungens	2526CA
Alternanthera pungens	2526DD
Alternanthera pungens	2527CA
Alternanthera pungens	2527DD
Alternanthera pungens	2528BB
Alternanthera pungens	2528CA
Alternanthera pungens	2528CB
Alternanthera pungens	2528CD
Alternanthera pungens	2529CD
Alternanthera pungens	2530CB
Alternanthera pungens	2531AB
Alternanthera pungens	2531DA
Alternanthera pungens	2531DC
Alternanthera pungens	2623DA
Alternanthera pungens	2623DB
Alternanthera pungens	2624DC
Alternanthera pungens	2625BD
Alternanthera pungens	2625CB
Alternanthera pungens	2625DA
Alternanthera pungens	2625DB
Alternanthera pungens	2627AD
Alternanthera pungens	2627BA
Alternanthera pungens	2627CA
Alternanthera pungens	2627DB
Alternanthera pungens	2627DC
Alternanthera pungens	2628AD
Alternanthera pungens	2628CA
Alternanthera pungens	2628CB
Alternanthera pungens	2629CD
Alternanthera pungens	2631BD
Alternanthera pungens	2631CB
Alternanthera pungens	2723CA
Alternanthera pungens	2724AB
Alternanthera pungens	2724BD
Alternanthera pungens	2724DD
Alternanthera pungens	2725AB
Alternanthera pungens	2725AC
Alternanthera pungens	2725BD
Alternanthera pungens	2725CA
Alternanthera pungens	2725CB
Alternanthera pungens	2727CA
Alternanthera pungens	2727DD
Alternanthera pungens	2728BB
Alternanthera pungens	2728CA
Alternanthera pungens	2729AC
Alternanthera pungens	2729BB
Alternanthera pungens	2729CB
Alternanthera pungens	2730CC
Alternanthera pungens	2731AC
Alternanthera pungens	2731CA
Alternanthera pungens	2822CC
Alternanthera pungens	2824AA
Alternanthera pungens	2824AB
Alternanthera pungens	2824DA
Alternanthera pungens	2824DB
Alternanthera pungens	2824DC
Alternanthera pungens	2824DD
Alternanthera pungens	2826CD
Alternanthera pungens	2828BC
Alternanthera pungens	2831AA
Alternanthera pungens	2832AA
Alternanthera pungens	2922DA
Alternanthera pungens	2925CB
Alternanthera pungens	2926AA
Alternanthera pungens	2926AC
Alternanthera pungens	2927AD
Alternanthera pungens	2927BC
Alternanthera pungens	2929BB
Alternanthera pungens	2930CB
Alternanthera pungens	3023BA
Alternanthera pungens	3025DA
Alternanthera pungens	3026BB
Alternanthera pungens	3026CA
Alternanthera pungens	3125AC
Alternanthera pungens	3125DC
Alternanthera pungens	3126DB
Alternanthera pungens	3127AD
Alternanthera pungens	3128DB
Alternanthera pungens	3226DD
Alternanthera pungens	3227DC
Alternanthera pungens	3325DA
Alternanthera pungens	3326AA
Alternanthera pungens	3326AB
Alternanthera pungens	3326AD
Alternanthera pungens	3326BC
Alternanthera sessilis	1712AA
Alternanthera sessilis	1712AD
Alternanthera sessilis	1714AC
Alternanthera sessilis	1724AD
Alternanthera sessilis	1821BD
Alternanthera sessilis	1824CA
Alternanthera sessilis	1824CB
Alternanthera sessilis	1922AB
Alternanthera sessilis	1922BA
Alternanthera sessilis	1922CD
Alternanthera sessilis	1923BA
Alternanthera sessilis	1923CA
Alternanthera sessilis	1923CD
Alternanthera sessilis	2124BB
Alternanthera sessilis	2229AC
Alternanthera sessilis	2229CD
Alternanthera sessilis	2230CB
Alternanthera sessilis	2231CC
Alternanthera sessilis	2330AA
Alternanthera sessilis	2330AB
Alternanthera sessilis	2330CA
Alternanthera sessilis	2330CC
Alternanthera sessilis	2331AB
Alternanthera sessilis	2425DB
Alternanthera sessilis	2427BC
Alternanthera sessilis	2428BC
Alternanthera sessilis	2428DA
Alternanthera sessilis	2431AA
Alternanthera sessilis	2431DC
Alternanthera sessilis	2431DD
Alternanthera sessilis	2528AB
Alternanthera sessilis	2528BA
Alternanthera sessilis	2528CA
Alternanthera sessilis	2528CB
Alternanthera sessilis	2529AD
Alternanthera sessilis	2530BD
Alternanthera sessilis	2531AC
Alternanthera sessilis	2631AA
Alternanthera sessilis	2631BB
Alternanthera sessilis	2632AA
Alternanthera sessilis	2632AC
Alternanthera sessilis	2632CC
Alternanthera sessilis	2632CD
Alternanthera sessilis	2632DD
Alternanthera sessilis	2727BC
Alternanthera sessilis	2728AB
Alternanthera sessilis	2731DC
Alternanthera sessilis	2732AB
Alternanthera sessilis	2732CA
Alternanthera sessilis	2824DA
Alternanthera sessilis	2826CD
Alternanthera sessilis	2827AC
Alternanthera sessilis	2831DD
Alternanthera sessilis	2832AA
Alternanthera sessilis	2832AB
Alternanthera sessilis	2832CB
Alternanthera sessilis	2832CC
Alternanthera sessilis	2930BB
Alternanthera sessilis	2930DA
Alternanthera sessilis	2930DC
Alternanthera sessilis	2930DD
Alternanthera sessilis	2931CA
Alternanthera sessilis	3024BB
Alternanthera sessilis	3030BB
Alternanthera sessilis	3129CB
Alyssum minutum	3119BC
Alyssum minutum	3119BD
Alyssum minutum	3120DC
Alyssum minutum	3121DC
Alyssum minutum	3220BC
Amaranthus deflexus	2217CA
Amaranthus deflexus	2528CA
Amaranthus deflexus	2528CB
Amaranthus deflexus	2528CC
Amaranthus deflexus	2528CD
Amaranthus deflexus	2528DC
Amaranthus deflexus	2627DB
Amaranthus deflexus	2628AA
Amaranthus deflexus	2729AA
Amaranthus deflexus	2824DB
Amaranthus deflexus	2830AA
Amaranthus deflexus	2926AA
Amaranthus deflexus	2927BD
Amaranthus deflexus	2930CB
Amaranthus deflexus	2931CC
Amaranthus deflexus	3026CA
Amaranthus deflexus	3030BB
Amaranthus deflexus	3125AC
Amaranthus deflexus	3221BB
Amaranthus deflexus	3227CB
Amaranthus deflexus	3227DA
Amaranthus deflexus	3318CD
Amaranthus deflexus	3318DD
Amaranthus deflexus	3325DA
Amaranthus deflexus	3326BC
Amaranthus deflexus	3421BA
Amaranthus dubius	2930DD
Amaranthus dubius	3030BB
Amaranthus graecizans	2320BA
Amaranthus graecizans	2824BA
Amaranthus graecizans	2925CB
Amaranthus hybridus	1922AC
Amaranthus hybridus	2216DD
Amaranthus hybridus	2230BC
Amaranthus hybridus	2230DA
Amaranthus hybridus	2330AB
Amaranthus hybridus	2330CA
Amaranthus hybridus	2425DB
Amaranthus hybridus	2428DA
Amaranthus hybridus	2430BD
Amaranthus hybridus	2528CC
Amaranthus hybridus	2529AB
Amaranthus hybridus	2629AB
Amaranthus hybridus	2725CC
Amaranthus hybridus	2826CD
Amaranthus hybridus	2926AA
Amaranthus hybridus	2930DD
Amaranthus hybridus	2125AD
Amaranthus hybridus	2329BD
Amaranthus hybridus	2330CC
Amaranthus hybridus	2430AA
Amaranthus hybridus	2525DC
Amaranthus hybridus	2528CA
Amaranthus hybridus	2528CB
Amaranthus hybridus	2528CC
Amaranthus hybridus	2531AC
Amaranthus hybridus	2628BA
Amaranthus hybridus	2631BD
Amaranthus hybridus	2930CB
Amaranthus hybridus	3030AD
Amaranthus hybridus	3227DB
Amaranthus hybridus	1820AB
Amaranthus hybridus	1917BA
Amaranthus hybridus	2022BD
Amaranthus hybridus	2116DD
Amaranthus hybridus	2214DB
Amaranthus hybridus	2229AC
Amaranthus hybridus	2230CB
Amaranthus hybridus	2230CD
Amaranthus hybridus	2329DD
Amaranthus hybridus	2330CC
Amaranthus hybridus	2425DB
Amaranthus hybridus	2425DD
Amaranthus hybridus	2428CD
Amaranthus hybridus	2428DA
Amaranthus hybridus	2430AA
Amaranthus hybridus	2430CA
Amaranthus hybridus	2430DA
Amaranthus hybridus	2526CA
Amaranthus hybridus	2526CC
Amaranthus hybridus	2526DA
Amaranthus hybridus	2528CA
Amaranthus hybridus	2528CB
Amaranthus hybridus	2528CC
Amaranthus hybridus	2529CB
Amaranthus hybridus	2530AB
Amaranthus hybridus	2530CA
Amaranthus hybridus	2530CC
Amaranthus hybridus	2625DA
Amaranthus hybridus	2625DB
Amaranthus hybridus	2627AD
Amaranthus hybridus	2627BB
Amaranthus hybridus	2627DC
Amaranthus hybridus	2627DD
Amaranthus hybridus	2628AA
Amaranthus hybridus	2628BD
Amaranthus hybridus	2629CD
Amaranthus hybridus	2629DA
Amaranthus hybridus	2629DB
Amaranthus hybridus	2631AC
Amaranthus hybridus	2723AD
Amaranthus hybridus	2725CC
Amaranthus hybridus	2727CA
Amaranthus hybridus	2728BB
Amaranthus hybridus	2728CA
Amaranthus hybridus	2728CD
Amaranthus hybridus	2728DA
Amaranthus hybridus	2729BB
Amaranthus hybridus	2729BD
Amaranthus hybridus	2729CA
Amaranthus hybridus	2729CB
Amaranthus hybridus	2730AC
Amaranthus hybridus	2730DA
Amaranthus hybridus	2732AC
Amaranthus hybridus	2823DB
Amaranthus hybridus	2826CC
Amaranthus hybridus	2826CD
Amaranthus hybridus	2827AC
Amaranthus hybridus	2828AB
Amaranthus hybridus	2828CC
Amaranthus hybridus	2830AC
Amaranthus hybridus	2831CD
Amaranthus hybridus	2926AA
Amaranthus hybridus	2927BB
Amaranthus hybridus	2927BC
Amaranthus hybridus	2928CB
Amaranthus hybridus	2928DB
Amaranthus hybridus	2929BA
Amaranthus hybridus	2930CB
Amaranthus hybridus	2930DD
Amaranthus hybridus	3025DA
Amaranthus hybridus	3026BB
Amaranthus hybridus	3027CC
Amaranthus hybridus	3125AC
Amaranthus hybridus	3126DD
Amaranthus hybridus	3128DB
Amaranthus hybridus	3129AB
Amaranthus hybridus	3129DA
Amaranthus hybridus	3226DD
Amaranthus hybridus	3227CB
Amaranthus hybridus	3227DA
Amaranthus hybridus	3227DB
Amaranthus hybridus	3228AD
Amaranthus hybridus	3318DD
Amaranthus hybridus	3325BC
Amaranthus hybridus	3326BC
Amaranthus hybridus	3418AB
Amaranthus hybridus	3418BD
Amaranthus hybridus	3421BA
Amaranthus hybridus	3424BB
Amaranthus muricatus	2528CA
Amaranthus muricatus	2628AC
Amaranthus muricatus	3319CB
Amaranthus muricatus	3319DA
Amaranthus retroflexus	2930DD
Amaranthus spinosus	2116DD
Amaranthus spinosus	2217CA
Amaranthus spinosus	2230CA
Amaranthus spinosus	2230DC
Amaranthus spinosus	2329BA
Amaranthus spinosus	2330BD
Amaranthus spinosus	2330CA
Amaranthus spinosus	2425DB
Amaranthus spinosus	2430CA
Amaranthus spinosus	2430CB
Amaranthus spinosus	2431AC
Amaranthus spinosus	2526CA
Amaranthus spinosus	2527BA
Amaranthus spinosus	2528AD
Amaranthus spinosus	2528CA
Amaranthus spinosus	2529AB
Amaranthus spinosus	2530BD
Amaranthus spinosus	2530CB
Amaranthus spinosus	2531AB
Amaranthus spinosus	2531AD
Amaranthus spinosus	2531BD
Amaranthus spinosus	2531CC
Amaranthus spinosus	2531DC
Amaranthus spinosus	2829DC
Amaranthus spinosus	2830CC
Amaranthus spinosus	2831DD
Amaranthus spinosus	2832AA
Amaranthus spinosus	2930CB
Amaranthus spinosus	2930DA
Amaranthus spinosus	2930DC
Amaranthus spinosus	2930DD
Amaranthus spinosus	2931AA
Amaranthus spinosus	2931CC
Amaranthus spinosus	3030AA
Amaranthus spinosus	3030BB
Amaranthus spinosus	3128CA
Amaranthus spinosus	3129DA
Amaranthus standleyanus	1919AA
Amaranthus standleyanus	1923AA
Amaranthus standleyanus	2024AD
Amaranthus standleyanus	2115CC
Amaranthus standleyanus	2125BC
Amaranthus standleyanus	2216DA
Amaranthus standleyanus	2217DC
Amaranthus standleyanus	2218BC
Amaranthus standleyanus	2317CA
Amaranthus standleyanus	2824DD
Amaranthus viridis	2528CB
Amaranthus viridis	2529AB
Amaranthus viridis	2530BD
Amaranthus viridis	2824DB
Amaranthus viridis	2832AD
Amaranthus viridis	2930CB
Amaranthus viridis	2930DD
Amaranthus viridis	2931CC
Amaranthus viridis	3030CD
Amaranthus viridis	3226DD
Amaranthus viridis	3318DB
Amaranthus viridis	3418BD
Ambrosia artemisiifolia	2327DA
Ambrosia artemisiifolia	2329CD
Ambrosia artemisiifolia	2428BC
Ambrosia artemisiifolia	2429BA
Ambrosia artemisiifolia	2430BB
Ambrosia artemisiifolia	2527DD
Ambrosia artemisiifolia	2528CA
Ambrosia artemisiifolia	2529AD
Ambrosia artemisiifolia	2632CD
Ambrosia artemisiifolia	2725CA
Ambrosia artemisiifolia	2725DB
Ambrosia artemisiifolia	2726BA
Ambrosia artemisiifolia	2824AD
Ambrosia artemisiifolia	2829DC
Ambrosia artemisiifolia	2831AD
Ambrosia artemisiifolia	2832AC
Ambrosia artemisiifolia	2929BB
Ambrosia artemisiifolia	2930DD
Ambrosia artemisiifolia	2931AA
Ambrosia artemisiifolia	2931CA
Ambrosia artemisiifolia	2931CC
Ambrosia artemisiifolia	3030BB
Ambrosia artemisiifolia	3030CC
Ambrosia artemisiifolia	3030CD
Ambrosia artemisiifolia	3129BD
Ambrosia tenuifolia	3326CB
Ammi majus	2527DB
Ammi majus	2528CA
Ammi majus	2627DC
Ammi majus	2628BB
Ammi majus	2727BA
Ammi majus	2924AC
Ammi majus	3026CA
Ammi majus	3026DA
Ammi majus	3030AA
Ammi majus	3225DC
Ammi majus	3226DD
Ammi majus	3318DD
Ammi majus	3322CA
Ammi majus	3324CA
Ammi majus	3324DD
Ammi majus	3325DA
Ammi majus	3325DB
Ammi majus	3325DC
Ammi majus	3326DA
Ammi majus	3327AB
Ammi majus	3421AD
Ammophila arenaria	3218AB
Ammophila arenaria	3318CD
Ammophila arenaria	3318DC
Ammophila arenaria	3325DC
Ammophila arenaria	3326DB
Ammophila arenaria	3327CA
Ammophila arenaria	3418AB
Ammophila arenaria	3418BA
Ammophila arenaria	3418BD
Ammophila arenaria	3419BD
Ammophila arenaria	3421AD
Ammophila arenaria	3422AA
Ammophila arenaria	3422BB
Amsinckia calycina	2917BD
Amsinckia calycina	3119AC
Amsinckia calycina	3220AA
Amsinckia calycina	3318AC
Amsinckia calycina	3318AD
Amsinckia menziesii	2725BB
Amsinckia menziesii	2817CC
Amsinckia menziesii	2917BC
Amsinckia menziesii	2917CA
Amsinckia menziesii	2917DB
Amsinckia menziesii	3018AA
Amsinckia menziesii	3018AC
Amsinckia menziesii	3018BC
Amsinckia menziesii	3018CA
Amsinckia menziesii	3018DA
Amsinckia menziesii	3118DA
Amsinckia menziesii	3118DB
Amsinckia menziesii	3119AB
Amsinckia menziesii	3119AC
Amsinckia menziesii	3119BD
Amsinckia menziesii	3119CA
Amsinckia menziesii	3120CD
Amsinckia menziesii	3121BB
Amsinckia menziesii	3221AD
Amsinckia menziesii	3221BB
Amsinckia menziesii	3318AD
Amsinckia menziesii	3319AC
Amsinckia menziesii	3326BC
Amsinckia menziesii	3418AB
Amsinckia menziesii	3420AD
Amsinckia retrorsa	2918DC
Amsinckia retrorsa	3119BD
Amsinckia retrorsa	3220DA
Anacardium occidentale	2832AC
Anagallis arvensis	2230CD
Anagallis arvensis	2528CA
Anagallis arvensis	2627BB
Anagallis arvensis	2627CA
Anagallis arvensis	2926AA
Anagallis arvensis	2929BB
Anagallis arvensis	2930AB
Anagallis arvensis	3030CA
Anagallis arvensis	3119AC
Anagallis arvensis	3126DD
Anagallis arvensis	3127CB
Anagallis arvensis	3128DB
Anagallis arvensis	3219CD
Anagallis arvensis	3227DC
Anagallis arvensis	3228CA
Anagallis arvensis	3318CD
Anagallis arvensis	3318DB
Anagallis arvensis	3318DD
Anagallis arvensis	3319AC
Anagallis arvensis	3319DD
Anagallis arvensis	3321BD
Anagallis arvensis	3321CA
Anagallis arvensis	3321CC
Anagallis arvensis	3321DA
Anagallis arvensis	3322DC
Anagallis arvensis	3323CC
Anagallis arvensis	3325CA
Anagallis arvensis	3325CC
Anagallis arvensis	3325DC
Anagallis arvensis	3326AD
Anagallis arvensis	3326BC
Anagallis arvensis	3326DB
Anagallis arvensis	3327AB
Anagallis arvensis	3418BA
Anagallis arvensis	3418BB
Anagallis arvensis	3419AA
Anagallis arvensis	3419AD
Anagallis arvensis	3420AB
Anagallis arvensis	3420AD
Anagallis arvensis	3420B
Anagallis arvensis	3420BB
Anagallis arvensis	3420BD
Anagallis arvensis	3421AB
Anagallis arvensis	3421AD
Anagallis arvensis	3421BA
Anagallis arvensis	3422AB
Anagallis arvensis	3422BB
Anagallis arvensis	3423AA
Anagallis arvensis	3423AB
Anagallis arvensis	3423BB
Anagallis arvensis	3424AA
Anagallis arvensis	3424AB
Anagallis arvensis	3424BB
Anagallis pumila	1917BA
Anagallis pumila	1917CA
Anagallis pumila	2016CD
Anagallis pumila	2115DC
Anagallis pumila	2528CC
Anagallis pumila	2530BD
Anagallis pumila	2628AA
Anchusa azurea	2626DC
Anchusa azurea	2628AA
Anchusa azurea	2727CA
Anchusa azurea	3125AC
Anchusa azurea	3126BB
Anchusa azurea	3318CD
Anoda cristata	2528C
Anoda cristata	2528CA
Anoda cristata	2528CC
Anredera cordifolia	1932DD
Anredera cordifolia	2529CB
Anredera cordifolia	2531AC
Anredera cordifolia	2730AC
Anredera cordifolia	2930BB
Anredera cordifolia	2931CA
Anredera cordifolia	3030BB
Anredera cordifolia	3319AC
Anredera cordifolia	3322DC
Anredera cordifolia	3423AA
Anthemis arvensis	2929BD
Anthemis arvensis	2929CB
Anthemis cotula	2528CA
Anthemis cotula	2530AC
Anthemis cotula	2530CA
Anthemis cotula	2626AA
Anthemis cotula	2626BC
Anthemis cotula	2627CA
Anthemis cotula	2824DB
Anthemis cotula	2829AD
Anthemis cotula	3029AD
Anthemis cotula	3029CB
Anthemis cotula	3127DB
Anthemis cotula	3227AC
Anthemis cotula	3318AA
Anthemis cotula	3318CD
Anthemis cotula	3319CC
Anthemis cotula	3323CA
Anthemis cotula	3326CB
Anthemis cotula	3418BB
Anthemis cotula	3423AB
Anthoxanthum odoratum	2629DB
Anthoxanthum odoratum	2929DD
Anthoxanthum odoratum	3029AD
Anthoxanthum odoratum	3226DB
Anthoxanthum odoratum	3318CD
Anthoxanthum odoratum	3318DD
Anthriscus sylvestris	2828CC
Anthriscus sylvestris	2927DB
Anthriscus sylvestris	2929DC
Anthriscus sylvestris	3027DB
Anthriscus sylvestris	3127BB
Apium graveolens	2228BB
Apium graveolens	2230AC
Apium graveolens	2330AA
Apium graveolens	2528CA
Apium graveolens	2626DC
Apium graveolens	2724BD
Apium graveolens	2725BD
Apium graveolens	2816CB
Apium graveolens	2818BC
Apium graveolens	2826CC
Apium graveolens	2831CC
Apium graveolens	2928DB
Apium graveolens	2930DD
Apium graveolens	3024AD
Apium graveolens	3026DA
Apium graveolens	3030BB
Apium graveolens	3030CD
Apium graveolens	3119CA
Apium graveolens	3125AC
Apium graveolens	3129CC
Apium graveolens	3129DA
Apium graveolens	3130AA
Apium graveolens	3221BB
Apium graveolens	3228BC
Apium graveolens	3228CB
Apium graveolens	3229AA
Apium graveolens	3318CD
Apium graveolens	3318DD
Apium graveolens	3319DB
Apium graveolens	3323DC
Apium graveolens	3323DD
Apium graveolens	3325DC
Apium graveolens	3326AC
Apium graveolens	3326BA
Apium graveolens	3326BC
Apium graveolens	3326DA
Apium graveolens	3326DB
Apium graveolens	3327BB
Apium graveolens	3418AB
Apium graveolens	3418AD
Apium graveolens	3418BD
Apium graveolens	3419AD
Apium graveolens	3420AD
Apium graveolens	3421AA
Apium graveolens	3421AB
Apium graveolens	3421AD
Apium graveolens	3423BB
Apium graveolens	3424BB
Apium graveolens	3425BA
Apium inundatum	3418BA
Arabidopsis thaliana	2917DA
Arabidopsis thaliana	3323CB
Arabidopsis thaliana	3419AB
Arachis hypogaea	1718DA
Arachis hypogaea	1821AB
Arachis hypogaea	2528CC
Arachis hypogaea	2530BD
Arachis hypogaea	2829DB
Arachis hypogaea	2831CC
Araujia sericifera	2528CA
Araujia sericifera	2528CB
Araujia sericifera	2528CC
Araujia sericifera	2528CD
Araujia sericifera	2627AD
Araujia sericifera	2627BB
Araujia sericifera	2627DC
Araujia sericifera	2627DD
Araujia sericifera	2628AA
Araujia sericifera	2727CA
Araujia sericifera	2926AA
Araujia sericifera	2927BC
Araujia sericifera	2929BB
Araujia sericifera	2930CB
Araujia sericifera	2930DD
Araujia sericifera	3227CB
Araujia sericifera	3322CD
Araujia sericifera	3326BC
Araujia sericifera	3418BB
Argemone mexicana	2330CB
Argemone mexicana	2331AB
Argemone mexicana	2431AC
Argemone mexicana	2531CA
Argemone mexicana	2531CD
Argemone mexicana	2632AA
Argemone mexicana	2632CD
Argemone mexicana	2729DD
Argemone mexicana	2828AB
Argemone mexicana	2829BD
Argemone mexicana	2832AA
Argemone mexicana	2930AC
Argemone mexicana	2930DA
Argemone mexicana	3030BB
Argemone mexicana	3326BA
Argemone ochroleuca	1713BC
Argemone ochroleuca	1923AD
Argemone ochroleuca	2125AD
Argemone ochroleuca	2217CA
Argemone ochroleuca	2218AD
Argemone ochroleuca	2220AD
Argemone ochroleuca	2228AA
Argemone ochroleuca	2229AB
Argemone ochroleuca	2229AC
Argemone ochroleuca	2230CC
Argemone ochroleuca	2230DA
Argemone ochroleuca	2231AC
Argemone ochroleuca	2314BA
Argemone ochroleuca	2315BA
Argemone ochroleuca	2328BB
Argemone ochroleuca	2330CB
Argemone ochroleuca	2331CD
Argemone ochroleuca	2425DB
Argemone ochroleuca	2426AC
Argemone ochroleuca	2429CD
Argemone ochroleuca	2430AB
Argemone ochroleuca	2430BD
Argemone ochroleuca	2431AC
Argemone ochroleuca	2431DC
Argemone ochroleuca	2520AB
Argemone ochroleuca	2525DC
Argemone ochroleuca	2526CA
Argemone ochroleuca	2526DD
Argemone ochroleuca	2527AC
Argemone ochroleuca	2528CA
Argemone ochroleuca	2528CB
Argemone ochroleuca	2530BD
Argemone ochroleuca	2530CA
Argemone ochroleuca	2531AA
Argemone ochroleuca	2531CA
Argemone ochroleuca	2531DC
Argemone ochroleuca	2618CA
Argemone ochroleuca	2619DC
Argemone ochroleuca	2620BC
Argemone ochroleuca	2620BD
Argemone ochroleuca	2625DA
Argemone ochroleuca	2627AD
Argemone ochroleuca	2627BB
Argemone ochroleuca	2627CA
Argemone ochroleuca	2627DB
Argemone ochroleuca	2627DC
Argemone ochroleuca	2628AA
Argemone ochroleuca	2631AC
Argemone ochroleuca	2631BB
Argemone ochroleuca	2632AA
Argemone ochroleuca	2716CA
Argemone ochroleuca	2723AD
Argemone ochroleuca	2724AB
Argemone ochroleuca	2725BD
Argemone ochroleuca	2725CB
Argemone ochroleuca	2725CC
Argemone ochroleuca	2725DA
Argemone ochroleuca	2729CA
Argemone ochroleuca	2729DD
Argemone ochroleuca	2816CB
Argemone ochroleuca	2817AD
Argemone ochroleuca	2824BC
Argemone ochroleuca	2824DB
Argemone ochroleuca	2826CC
Argemone ochroleuca	2827CC
Argemone ochroleuca	2828AB
Argemone ochroleuca	2828CC
Argemone ochroleuca	2830CD
Argemone ochroleuca	2831AA
Argemone ochroleuca	2925BC
Argemone ochroleuca	2925CB
Argemone ochroleuca	2926AA
Argemone ochroleuca	2930AD
Argemone ochroleuca	2930CB
Argemone ochroleuca	2930DA
Argemone ochroleuca	2931CA
Argemone ochroleuca	3019DD
Argemone ochroleuca	3021CD
Argemone ochroleuca	3022CC
Argemone ochroleuca	3023BA
Argemone ochroleuca	3024BB
Argemone ochroleuca	3025DA
Argemone ochroleuca	3026BB
Argemone ochroleuca	3026CA
Argemone ochroleuca	3026CD
Argemone ochroleuca	3027AB
Argemone ochroleuca	3119CA
Argemone ochroleuca	3123AA
Argemone ochroleuca	3124DA
Argemone ochroleuca	3125AC
Argemone ochroleuca	3126AA
Argemone ochroleuca	3126DD
Argemone ochroleuca	3223CD
Argemone ochroleuca	3225AB
Argemone ochroleuca	3225BA
Argemone ochroleuca	3227DB
Argemone ochroleuca	3321BD
Argemone ochroleuca	3321CA
Argemone ochroleuca	3322DA
Argemone ochroleuca	3324BD
Argemone ochroleuca	3326BA
Argemone ochroleuca	3326BC
Aristolochia elegans	2330CA
Aristolochia elegans	2427BC
Aristolochia elegans	2430AA
Aristolochia elegans	2431DC
Arrhenatherum elatius	2528CA
Arrhenatherum elatius	2930AC
Arrhenatherum elatius	3318CD
Artemisia vulgaris	3227CB
Arundo donax	2229AA
Arundo donax	2425DB
Arundo donax	2527BC
Arundo donax	2528CB
Arundo donax	2830CC
Arundo donax	2831CC
Arundo donax	2931CA
Arundo donax	2931CC
Arundo donax	3030CB
Arundo donax	3224BA
Arundo donax	3228CC
Arundo donax	3318CD
Arundo donax	3318DD
Arundo donax	3319AC
Arundo donax	3325CD
Arundo donax	3327AC
Arundo donax	3418AB
Arundo donax	3419AA
Arundo donax	3419AD
Aster squamatus	2216BD
Aster squamatus	2217CA
Aster squamatus	2229AC
Aster squamatus	2329CD
Aster squamatus	2425DB
Aster squamatus	2429DD
Aster squamatus	2431AA
Aster squamatus	2431AC
Aster squamatus	2528AD
Aster squamatus	2528CA
Aster squamatus	2528CB
Aster squamatus	2531BC
Aster squamatus	2531BD
Aster squamatus	2531DC
Aster squamatus	2532CD
Aster squamatus	2625DA
Aster squamatus	2626AC
Aster squamatus	2626CD
Aster squamatus	2626DC
Aster squamatus	2627AD
Aster squamatus	2627BB
Aster squamatus	2627CA
Aster squamatus	2627DC
Aster squamatus	2628AA
Aster squamatus	2628BA
Aster squamatus	2630AC
Aster squamatus	2631AA
Aster squamatus	2632CD
Aster squamatus	2723AA
Aster squamatus	2724BA
Aster squamatus	2725AC
Aster squamatus	2725BB
Aster squamatus	2727BD
Aster squamatus	2731BB
Aster squamatus	2732BC
Aster squamatus	2816CB
Aster squamatus	2817AD
Aster squamatus	2824DB
Aster squamatus	2831AB
Aster squamatus	2831CC
Aster squamatus	2831DB
Aster squamatus	2831DC
Aster squamatus	2922DA
Aster squamatus	2925CB
Aster squamatus	2925CD
Aster squamatus	2927BC
Aster squamatus	2929BB
Aster squamatus	2930CB
Aster squamatus	2930DA
Aster squamatus	2930DC
Aster squamatus	2931CC
Aster squamatus	3022CD
Aster squamatus	3024BB
Aster squamatus	3025DA
Aster squamatus	3125AC
Aster squamatus	3126DD
Aster squamatus	3127DB
Aster squamatus	3129BD
Aster squamatus	3221BB
Aster squamatus	3226DA
Aster squamatus	3226DD
Aster squamatus	3318BB
Aster squamatus	3318DD
Aster squamatus	3320DC
Aster squamatus	3322AB
Aster squamatus	3322CA
Aster squamatus	3322DC
Aster squamatus	3324CC
Aster squamatus	3325CD
Aster squamatus	3325DC
Aster squamatus	3326BC
Aster squamatus	3326DA
Aster squamatus	3326DB
Aster squamatus	3327BB
Aster squamatus	3420AD
Astragalus bisulcatus	2230CD
Atriplex eardleyae	2816BD
Atriplex eardleyae	2817CB
Atriplex eardleyae	2916BB
Atriplex eardleyae	2917CA
Atriplex eardleyae	2917DB
Atriplex eardleyae	3019BC
Atriplex eardleyae	3019CB
Atriplex eardleyae	3019CD
Atriplex eardleyae	3019DA
Atriplex eardleyae	3023AD
Atriplex eardleyae	3023BC
Atriplex eardleyae	3120AC
Atriplex eardleyae	3220AA
Atriplex eardleyae	3319CB
Atriplex lindleyi	2217CA
Atriplex lindleyi	2417DB
Atriplex lindleyi	2528CA
Atriplex lindleyi	2718CA
Atriplex lindleyi	2816DB
Atriplex lindleyi	2816DD
Atriplex lindleyi	2817AC
Atriplex lindleyi	2824DB
Atriplex lindleyi	2916BB
Atriplex lindleyi	2916BD
Atriplex lindleyi	2917BA
Atriplex lindleyi	2917DB
Atriplex lindleyi	2917DC
Atriplex lindleyi	2918CA
Atriplex lindleyi	2923DC
Atriplex lindleyi	2924BD
Atriplex lindleyi	2924CB
Atriplex lindleyi	2924DA
Atriplex lindleyi	2924DB
Atriplex lindleyi	2924DC
Atriplex lindleyi	2924DD
Atriplex lindleyi	2925AA
Atriplex lindleyi	2925CB
Atriplex lindleyi	3017AB
Atriplex lindleyi	3017AD
Atriplex lindleyi	3017BA
Atriplex lindleyi	3017BD
Atriplex lindleyi	3019DA
Atriplex lindleyi	3019DD
Atriplex lindleyi	3020BB
Atriplex lindleyi	3020DA
Atriplex lindleyi	3021BB
Atriplex lindleyi	3022DA
Atriplex lindleyi	3025CB
Atriplex lindleyi	3025DA
Atriplex lindleyi	3118CA
Atriplex lindleyi	3118DA
Atriplex lindleyi	3119AC
Atriplex lindleyi	3119AD
Atriplex lindleyi	3119BC
Atriplex lindleyi	3120AC
Atriplex lindleyi	3121CA
Atriplex lindleyi	3121DC
Atriplex lindleyi	3123CC
Atriplex lindleyi	3124AB
Atriplex lindleyi	3124BC
Atriplex lindleyi	3127AC
Atriplex lindleyi	3218AB
Atriplex lindleyi	3218BB
Atriplex lindleyi	3219BA
Atriplex lindleyi	3219BB
Atriplex lindleyi	3219BC
Atriplex lindleyi	3219BD
Atriplex lindleyi	3220AA
Atriplex lindleyi	3221AC
Atriplex lindleyi	3221BB
Atriplex lindleyi	3222BA
Atriplex lindleyi	3222DB
Atriplex lindleyi	3223DC
Atriplex lindleyi	3224AB
Atriplex lindleyi	3224AD
Atriplex lindleyi	3224BC
Atriplex lindleyi	3227CD
Atriplex lindleyi	3318AA
Atriplex lindleyi	3318AB
Atriplex lindleyi	3319CB
Atriplex lindleyi	3319DD
Atriplex lindleyi	3320BA
Atriplex lindleyi	3320BD
Atriplex lindleyi	3320CC
Atriplex lindleyi	3320DB
Atriplex lindleyi	3321BC
Atriplex lindleyi	3321BD
Atriplex lindleyi	3321CC
Atriplex lindleyi	3322BC
Atriplex lindleyi	3322CA
Atriplex lindleyi	3322CB
Atriplex lindleyi	3322CC
Atriplex lindleyi	3323AA
Atriplex lindleyi	3323DB
Atriplex lindleyi	3324AD
Atriplex lindleyi	3324BC
Atriplex lindleyi	3324DC
Atriplex lindleyi	3325BB
Atriplex lindleyi	3325CA
Atriplex lindleyi	3326AA
Atriplex lindleyi	3326AD
Atriplex lindleyi	3326BC
Atriplex lindleyi	3418AD
Atriplex lindleyi	3420AD
Atriplex lindleyi	2917DB
Atriplex lindleyi	3320BB
Atriplex muelleri	2817CA
Atriplex muelleri	2926AC
Atriplex muelleri	3026AB
Atriplex muelleri	3219CD
Atriplex muelleri	3225CA
Atriplex muelleri	3318AB
Atriplex muelleri	3322AB
Atriplex muelleri	3322AC
Atriplex muelleri	3420AD
Atriplex nummularia	2329CD
Atriplex nummularia	2526DA
Atriplex nummularia	2528CC
Atriplex nummularia	2620DC
Atriplex nummularia	2623DB
Atriplex nummularia	2625DA
Atriplex nummularia	2726AC
Atriplex nummularia	2726CD
Atriplex nummularia	2726DC
Atriplex nummularia	2817AC
Atriplex nummularia	2824DD
Atriplex nummularia	2916BD
Atriplex nummularia	2924CC
Atriplex nummularia	2924DB
Atriplex nummularia	2925CB
Atriplex nummularia	2926AA
Atriplex nummularia	3017AB
Atriplex nummularia	3019DA
Atriplex nummularia	3119AC
Atriplex nummularia	3125AC
Atriplex nummularia	3218CB
Atriplex nummularia	3221BB
Atriplex nummularia	3221DC
Atriplex nummularia	3221DD
Atriplex nummularia	3222AA
Atriplex nummularia	3222AC
Atriplex nummularia	3222BC
Atriplex nummularia	3222DB
Atriplex nummularia	3223DC
Atriplex nummularia	3319BB
Atriplex nummularia	3319CB
Atriplex nummularia	3322DA
Atriplex nummularia	3324AD
Atriplex nummularia	3325CA
Atriplex nummularia	3325DC
Atriplex nummularia	3326DB
Atriplex nummularia	3418AD
Atriplex spongiosa	2923DC
Atriplex spongiosa	2925CB
Avena barbata	3118DC
Avena barbata	3118DD
Avena barbata	3119DD
Avena barbata	3317BB
Avena barbata	3318AA
Avena barbata	3318BC
Avena barbata	3318BD
Avena barbata	3318CB
Avena barbata	3318CD
Avena barbata	3318DD
Avena barbata	3322AC
Avena barbata	3326BC
Avena barbata	3418AB
Avena barbata	3418BA
Avena barbata	3418BB
Avena barbata	3418BD
Avena barbata	3419BD
Avena barbata	3421AD
Avena byzantina	2526CA
Avena byzantina	3318CD
Avena byzantina	3322DC
Avena byzantina	3418BB
Avena fatua	1731CC
Avena fatua	2529AB
Avena fatua	2627BB
Avena fatua	2628AA
Avena fatua	2828DA
Avena fatua	3118DB
Avena fatua	3119AC
Avena fatua	3218CC
Avena fatua	3226DD
Avena fatua	3318CD
Avena fatua	3318DD
Avena fatua	3325DC
Avena fatua	3326BC
Avena fatua	3418BB
Avena fatua	3421AA
Avena fatua	3421AB
Avena fatua	3422BB
Avena fatua	3424BA
Avena sativa	1731CC
Avena sativa	2329CD
Avena sativa	2528CA
[truncated: 14,450 more rows]
